# Supplementary material for: Novel Optical Imaging Probe for the Targeted Visualization of NLRP3 Inflammasomes in Living Retina
Source: J Med Chem. 2025 Aug 4;68(15):16034–47. doi: 10.1021/acs.jmedchem.5c00999 (PMC12362592; doi:10.1021/acs.jmedchem.5c00999)
Supplement: Supplementary file 2 [file jm5c00999_si_002.csv]

Compound	SMILES
Compound-1	O=S(=O)(NC(=O)Nc1c2CCCc2cc2CCCc12)c1cc(co1)C(=O)O
Compound-2	O=S(=O)(NC(=O)Nc1c2CCCc2cc2CCCc12)c1ccc(o1)CN
Compound-3	O=S(=O)(NC(=O)Nc1c2CCCc2cc2CCCc12)c1oc(CNC(=O)OC(C)(C)C)cc1
Compound-4	O=S(=O)(NC(=O)Nc1c2CCCc2cc2CCCc12)c1occ(c1)C(=O)OCC
InflammaProbe-2 free base	O=S(=O)(NC(=O)Nc1c2CCCc2cc2CCCc12)c1oc(cc1)CNC(=O)c1ccc(C2=C3C=C(F)C(=O)C=C3Oc3cc(O)c(F)cc23)c(c1)C(O)=O
InflammaProbe-2	[Na]N(C(=O)Nc1c2CCCc2cc2CCCc12)S(=O)(=O)c1oc(cc1)CNC(=O)c1ccc(C2=C3C=C(F)C(=O)C=C3Oc3cc(O)c(F)cc23)c(c1)C(O)=O
